# Supplementary material for: Evidence of Cooperation between Hippo Pathway and RAS Mutation in Thyroid Carcinomas
Source: Cancers (Basel). 2021 May 12;13(10):2306. doi: 10.3390/cancers13102306 (PMC8151534; doi:10.3390/cancers13102306)
Supplement: Supplementary file 1 [file cancers-13-02306-s001.zip]

Archive with 11 entries (10 files):
- Figure S1.tif
- __MACOSX/
- __MACOSX/._Figure S1.tif
- Figure S2.tif
- __MACOSX/._Figure S2.tif
- Figure S3.tif
- __MACOSX/._Figure S3.tif
- Figure S4.tif
- __MACOSX/._Figure S4.tif
- Figure S5.tif
- __MACOSX/._Figure S5.tif
